# Supplementary material for: Wildlife Hosts of Leishmania infantum in a Re-Emerging Focus of Human Leishmaniasis, in Emilia-Romagna, Northeast Italy
Source: Pathogens. 2022 Nov 7;11(11):1308. doi: 10.3390/pathogens11111308 (PMC9697138; doi:10.3390/pathogens11111308)
Supplement: Supplementary file 1 [file pathogens-11-01308-s001.zip]

Archive with 1 entries (1 files):
- pathogens-2023551-Supplementary Table S1.xlsx
